# Supplementary material for: Pigment and Fatty Acid Heterogeneity in the Sea Slug Elysia crispata Is Not Shaped by Habitat Depth
Source: Animals (Basel). 2021 Nov 5;11(11):3157. doi: 10.3390/ani11113157 (PMC8614334; doi:10.3390/ani11113157)
Supplement: Supplementary file 1 [file animals-11-03157-s001.zip]

Archive with 1 entries (1 files):
- animals-1413664-supplementary.pdf
